# Supplementary material for: Development of a Bayesian Network and Information Gain-Based Axis Dynamic Mechanism for Ankle Joint Rehabilitation
Source: Biomimetics (Basel). 2025 Dec 9;10(12):823. doi: 10.3390/biomimetics10120823 (PMC12731023; doi:10.3390/biomimetics10120823)
Supplement: Supplementary file 1 [file biomimetics-10-00823-s001.zip]

Archive with 1 entries (1 files):
- biomimetics-3953551-supplementary.pdf
